# Supplementary material for: N′-[(E)-3-Pyridylmethyl­idene]benzo­hydrazide
Source: Acta Crystallogr Sect E Struct Rep Online. 2009 Oct 3;65(Pt 11):o2623. doi: 10.1107/S160053680903894X (PMC2971113; doi:10.1107/S160053680903894X)
Supplement: Supplementary file 1 [file e-65-o2623-sup1.cif]

##############################################################################
###                                                                        ###
###        Electronic paper (Acta Crystallographica Section E)             ###
###                                                                        ###
##############################################################################
#                                                                            #
# This CIF contains the data in a paper accepted for publication in Acta     #
# Crystallographica Section E. It conforms to the requirements of Notes      #
# for Authors for Section E, and has been peer reviewed under the auspices   #
# of the IUCr Commission on Journals.                                        #
#                                                                            #
# Full details of the Crystallographic Information File format               #
# are given in the paper "The Crystallographic Information File (CIF):       #
# a New Standard Archive File for Crystallography" by S. R. Hall, F. H.      #
# Allen and I. D. Brown [Acta Cryst. (1991), A47, 655-685].                  #
#                                                                            #
# The current version of the core CIF dictionary is obtainable from          #
# ftp://ftp.iucr.org/pub/cif_core.dic. The current version number is 2.4.    #
#                                                                            #
# Software is freely available for graphical display of the structure(s) in  #
# this CIF.  For information consult the CIF home page http://www.iucr.org/  #
# cif/home.html                                                              #
#                                                                            #
# This file may be used for bona fide research purposes within the           #
# scientific community so long as proper attribution is given to the journal # 
# article from which it was obtained.                                        #
#                                                                            #
##############################################################################
                                             
data_I
_audit_creation_method     SHELXL-97
_chemical_name_systematic
;
<i>N</i>'-[(<i>E</i>)-3-Pyridylmethylidene]benzohydrazide
;
_chemical_name_common     ?
_chemical_formula_moiety     'C13 H11 N3 O'
_chemical_formula_sum     'C13 H11 N3 O'
_chemical_formula_iupac     'C13 H11 N3 O'
_chemical_formula_weight     225.25
_chemical_melting_point     ?
_symmetry_cell_setting     Orthorhombic
_symmetry_space_group_name_H-M     'P 21 21 21 '
_symmetry_space_group_name_Hall     'P 2ac 2ab'
loop_
    _symmetry_equiv_pos_as_xyz
    'x, y, z'
    '-x+1/2, -y, z+1/2'
    '-x, y+1/2, -z+1/2'
    'x+1/2, -y+1/2, -z'
_cell_length_a     7.6193(13)
_cell_length_b     10.6291(17)
_cell_length_c     13.530(2)
_cell_angle_alpha     90.00
_cell_angle_beta     90.00
_cell_angle_gamma     90.00
_cell_volume     1095.7(3)
_cell_formula_units_Z     4
_cell_measurement_reflns_used     764
_cell_measurement_theta_min     2.44
_cell_measurement_theta_max     25.13
_cell_measurement_temperature     298(2)
_exptl_crystal_description     block
_exptl_crystal_colour     yellow
_exptl_crystal_size_max     0.21
_exptl_crystal_size_mid     0.18
_exptl_crystal_size_min     0.08
_exptl_crystal_density_diffrn     1.365
_exptl_crystal_density_meas     ?
_exptl_crystal_density_method     'not measured'
_exptl_crystal_F_000     472
_exptl_absorpt_coefficient_mu     0.090
_exptl_absorpt_correction_type     multi-scan
_exptl_absorpt_process_details     '(SADABS; Sheldrick, 1996)'
_exptl_absorpt_correction_T_min     0.9813
_exptl_absorpt_correction_T_max     0.9928
_exptl_special_details
;
;
_diffrn_ambient_temperature     298(2)
_diffrn_radiation_type     MoK\a
_diffrn_radiation_wavelength     0.71073
_diffrn_radiation_source     'fine-focus sealed tube'
_diffrn_radiation_monochromator     graphite
_diffrn_measurement_device_type     'Siemens SMART CCD'
_diffrn_measurement_method     '\f and \w'
_diffrn_detector_area_resol_mean     ?
_diffrn_reflns_number     5473
_diffrn_reflns_av_R_equivalents     0.0727
_diffrn_reflns_av_sigmaI/netI     0.0615
_diffrn_reflns_theta_min     2.44
_diffrn_reflns_theta_max     25.01
_diffrn_reflns_theta_full     25.01
_diffrn_measured_fraction_theta_max     1.000
_diffrn_measured_fraction_theta_full     1.000
_diffrn_reflns_limit_h_min     -9
_diffrn_reflns_limit_h_max     8
_diffrn_reflns_limit_k_min     -12
_diffrn_reflns_limit_k_max     11
_diffrn_reflns_limit_l_min     -12
_diffrn_reflns_limit_l_max     16
_diffrn_standards_number     0
_diffrn_standards_interval_count     0
_diffrn_standards_interval_time     0
_diffrn_standards_decay_%     0
_reflns_number_total     1136
_reflns_number_gt     612
_reflns_threshold_expression     I>2\s(I)
_refine_ls_structure_factor_coef     Fsqd
_refine_ls_matrix_type     full
_refine_ls_R_factor_all     0.1201
_refine_ls_R_factor_gt     0.0417
_refine_ls_wR_factor_gt     0.0757
_refine_ls_wR_factor_ref     0.1043
_refine_ls_goodness_of_fit_ref     1.178
_refine_ls_restrained_S_all     1.178
_refine_ls_number_reflns     1136
_refine_ls_number_parameters     154
_refine_ls_number_restraints     0
_refine_ls_hydrogen_treatment     constr
_refine_ls_weighting_scheme     calc
_refine_ls_weighting_details
         'calc w=1/[\s^2^(Fo^2^)+(0.0242P)^2^+0.2399P] where P=(Fo^2^+2Fc^2^)/3'
_atom_sites_solution_hydrogens     geom
_atom_sites_solution_primary     direct
_atom_sites_solution_secondary     difmap
_refine_ls_shift/su_max     0.000
_refine_ls_shift/su_mean     0.000
_refine_diff_density_max     0.201
_refine_diff_density_min     -0.198
_refine_ls_extinction_method     none
_refine_ls_extinction_coef     ?
loop_
    _atom_type_symbol
    _atom_type_description
    _atom_type_scat_dispersion_real
    _atom_type_scat_dispersion_imag
    _atom_type_scat_source
    'C' 'C' 0.0033 0.0016
                         'International Tables Vol C Tables 4.2.6.8 and 6.1.1.4'
    'H' 'H' 0.0000 0.0000
                         'International Tables Vol C Tables 4.2.6.8 and 6.1.1.4'
    'N' 'N' 0.0061 0.0033
                         'International Tables Vol C Tables 4.2.6.8 and 6.1.1.4'
    'O' 'O' 0.0106 0.0060
                         'International Tables Vol C Tables 4.2.6.8 and 6.1.1.4'
_computing_data_collection     'SMART (Siemens, 1996)'
_computing_cell_refinement     'SAINT (Siemens, 1996)'
_computing_data_reduction     'SAINT (Siemens, 1996)'
_computing_structure_solution     'SHELXS97 (Sheldrick, 2008)'
_computing_structure_refinement     'SHELXL97 (Sheldrick, 2008)'
_computing_molecular_graphics     'SHELXTL (Sheldrick, 2008)'
_computing_publication_material     'SHELXTL (Sheldrick, 2008)'
loop_
    _atom_site_type_symbol
    _atom_site_label
    _atom_site_fract_x
    _atom_site_fract_y
    _atom_site_fract_z
    _atom_site_U_iso_or_equiv
    _atom_site_adp_type
    _atom_site_calc_flag
    _atom_site_refinement_flags
    _atom_site_occupancy
    _atom_site_disorder_assembly
    _atom_site_disorder_group
    N N1 0.1276(5) 0.7488(3) 0.4106(3) 0.0430(12) Uani d . 1 . .
    H H1 0.1551 0.8129 0.3750 0.052 Uiso calc R 1 . .
    N N2 0.1085(5) 0.7596(4) 0.5111(3) 0.0410(11) Uani d . 1 . .
    N N3 0.1881(5) 1.0185(4) 0.7966(3) 0.0450(12) Uani d . 1 . .
    O O1 0.0701(5) 0.5389(3) 0.4181(2) 0.0544(10) Uani d . 1 . .
    C C1 0.1015(7) 0.6334(4) 0.3688(4) 0.0386(13) Uani d . 1 . .
    C C2 0.1109(6) 0.6291(4) 0.2602(3) 0.0327(12) Uani d . 1 . .
    C C3 0.0535(7) 0.7257(4) 0.2001(4) 0.0438(14) Uani d . 1 . .
    H H3 0.0107 0.7992 0.2285 0.053 Uiso calc R 1 . .
    C C4 0.0588(7) 0.7150(5) 0.0986(4) 0.0523(15) Uani d . 1 . .
    H H4 0.0175 0.7805 0.0594 0.063 Uiso calc R 1 . .
    C C5 0.1247(7) 0.6078(5) 0.0548(4) 0.0559(17) Uani d . 1 . .
    H H5 0.1301 0.6013 -0.0137 0.067 Uiso calc R 1 . .
    C C6 0.1826(7) 0.5105(4) 0.1136(4) 0.0515(15) Uani d . 1 . .
    H H6 0.2268 0.4376 0.0848 0.062 Uiso calc R 1 . .
    C C7 0.1748(6) 0.5212(4) 0.2156(4) 0.0448(14) Uani d . 1 . .
    H H7 0.2132 0.4547 0.2547 0.054 Uiso calc R 1 . .
    C C8 0.1525(6) 0.8640(5) 0.5499(3) 0.0446(14) Uani d . 1 . .
    H H8 0.1941 0.9288 0.5101 0.054 Uiso calc R 1 . .
    C C9 0.1968(6) 0.9926(4) 0.6998(3) 0.0432(14) Uani d . 1 . .
    H H9 0.2460 1.0533 0.6588 0.052 Uiso calc R 1 . .
    C C10 0.1383(6) 0.8825(4) 0.6558(4) 0.0365(13) Uani d . 1 . .
    C C11 0.0676(6) 0.7933(4) 0.7186(4) 0.0416(14) Uani d . 1 . .
    H H11 0.0272 0.7173 0.6933 0.050 Uiso calc R 1 . .
    C C12 0.0567(7) 0.8168(5) 0.8183(4) 0.0492(15) Uani d . 1 . .
    H H12 0.0094 0.7572 0.8610 0.059 Uiso calc R 1 . .
    C C13 0.1173(6) 0.9306(5) 0.8537(4) 0.0497(15) Uani d . 1 . .
    H H13 0.1080 0.9465 0.9211 0.060 Uiso calc R 1 . .
loop_
    _atom_site_aniso_label
    _atom_site_aniso_U_11
    _atom_site_aniso_U_22
    _atom_site_aniso_U_33
    _atom_site_aniso_U_12
    _atom_site_aniso_U_13
    _atom_site_aniso_U_23
    N1 0.066(3) 0.036(2) 0.026(2) -0.006(2) 0.001(2) -0.0031(19)
    N2 0.051(3) 0.039(2) 0.033(3) -0.002(2) 0.003(2) 0.0001(19)
    N3 0.048(3) 0.046(2) 0.041(3) -0.003(2) 0.001(2) -0.008(2)
    O1 0.080(3) 0.0399(19) 0.044(2) -0.009(2) -0.004(2) 0.0059(18)
    C1 0.043(3) 0.036(3) 0.037(3) -0.005(3) -0.006(3) -0.003(3)
    C2 0.030(3) 0.033(3) 0.035(3) -0.004(3) 0.002(3) -0.004(2)
    C3 0.057(4) 0.033(3) 0.042(4) 0.004(3) 0.005(3) -0.005(3)
    C4 0.063(4) 0.054(3) 0.040(4) -0.002(3) -0.007(3) 0.003(3)
    C5 0.077(4) 0.056(4) 0.035(3) -0.002(3) 0.002(3) -0.006(3)
    C6 0.063(4) 0.037(3) 0.055(4) 0.004(3) 0.005(3) -0.011(3)
    C7 0.050(4) 0.036(3) 0.049(4) -0.004(3) 0.000(3) -0.001(3)
    C8 0.057(4) 0.039(3) 0.038(3) -0.003(3) 0.001(3) 0.003(3)
    C9 0.056(4) 0.038(3) 0.036(3) -0.002(3) 0.002(3) 0.000(3)
    C10 0.044(3) 0.035(3) 0.030(3) -0.002(3) 0.000(3) 0.002(2)
    C11 0.045(4) 0.038(3) 0.042(4) -0.002(3) 0.000(3) -0.002(3)
    C12 0.060(4) 0.048(3) 0.039(3) -0.010(3) 0.004(3) 0.006(3)
    C13 0.052(4) 0.061(3) 0.037(3) -0.002(3) 0.004(3) -0.006(3)
loop_
    _geom_bond_atom_site_label_1
    _geom_bond_atom_site_label_2
    _geom_bond_site_symmetry_2
    _geom_bond_distance
    _geom_bond_publ_flag
    N1 C1 . 1.365(5) n
    N1 N2 . 1.372(5) n
    N1 H1 . 0.8600 ?
    N2 C8 . 1.273(6) n
    N3 C13 . 1.327(6) ?
    N3 C9 . 1.340(5) ?
    O1 C1 . 1.229(5) ?
    C1 C2 . 1.473(6) ?
    C2 C3 . 1.380(6) ?
    C2 C7 . 1.385(6) ?
    C3 C4 . 1.378(6) ?
    C3 H3 . 0.9300 ?
    C4 C5 . 1.379(6) ?
    C4 H4 . 0.9300 ?
    C5 C6 . 1.377(6) ?
    C5 H5 . 0.9300 ?
    C6 C7 . 1.386(6) ?
    C6 H6 . 0.9300 ?
    C7 H7 . 0.9300 ?
    C8 C10 . 1.451(6) ?
    C8 H8 . 0.9300 ?
    C9 C10 . 1.386(6) ?
    C9 H9 . 0.9300 ?
    C10 C11 . 1.381(6) ?
    C11 C12 . 1.375(6) ?
    C11 H11 . 0.9300 ?
    C12 C13 . 1.381(6) ?
    C12 H12 . 0.9300 ?
    C13 H13 . 0.9300 ?
loop_
    _geom_angle_atom_site_label_1
    _geom_angle_atom_site_label_2
    _geom_angle_atom_site_label_3
    _geom_angle_site_symmetry_1
    _geom_angle_site_symmetry_3
    _geom_angle
    _geom_angle_publ_flag
    C1 N1 N2 . . 118.1(4) n
    C1 N1 H1 . . 121.0 ?
    N2 N1 H1 . . 121.0 ?
    C8 N2 N1 . . 117.0(4) n
    C13 N3 C9 . . 116.4(4) ?
    O1 C1 N1 . . 122.5(5) ?
    O1 C1 C2 . . 121.7(5) ?
    N1 C1 C2 . . 115.7(4) ?
    C3 C2 C7 . . 118.1(4) ?
    C3 C2 C1 . . 123.4(5) ?
    C7 C2 C1 . . 118.5(5) ?
    C4 C3 C2 . . 121.1(5) ?
    C4 C3 H3 . . 119.5 ?
    C2 C3 H3 . . 119.5 ?
    C3 C4 C5 . . 120.5(5) ?
    C3 C4 H4 . . 119.8 ?
    C5 C4 H4 . . 119.8 ?
    C6 C5 C4 . . 119.2(5) ?
    C6 C5 H5 . . 120.4 ?
    C4 C5 H5 . . 120.4 ?
    C5 C6 C7 . . 120.0(5) ?
    C5 C6 H6 . . 120.0 ?
    C7 C6 H6 . . 120.0 ?
    C2 C7 C6 . . 121.1(5) ?
    C2 C7 H7 . . 119.5 ?
    C6 C7 H7 . . 119.5 ?
    N2 C8 C10 . . 120.4(5) ?
    N2 C8 H8 . . 119.8 ?
    C10 C8 H8 . . 119.8 ?
    N3 C9 C10 . . 125.2(4) ?
    N3 C9 H9 . . 117.4 ?
    C10 C9 H9 . . 117.4 ?
    C11 C10 C9 . . 116.2(4) ?
    C11 C10 C8 . . 122.9(5) ?
    C9 C10 C8 . . 120.9(5) ?
    C12 C11 C10 . . 120.1(5) ?
    C12 C11 H11 . . 119.9 ?
    C10 C11 H11 . . 119.9 ?
    C11 C12 C13 . . 118.6(5) ?
    C11 C12 H12 . . 120.7 ?
    C13 C12 H12 . . 120.7 ?
    N3 C13 C12 . . 123.4(5) ?
    N3 C13 H13 . . 118.3 ?
    C12 C13 H13 . . 118.3 ?
loop_
    _geom_hbond_atom_site_label_D
    _geom_hbond_atom_site_label_H
    _geom_hbond_atom_site_label_A
    _geom_hbond_site_symmetry_A
    _geom_hbond_distance_DH
    _geom_hbond_distance_HA
    _geom_hbond_distance_DA
    _geom_hbond_angle_DHA
    N1 H1 N3 2_574 0.86 2.40 3.236(5) 164
data_global
_journal_date_recd_electronic     2009-09-22
_journal_date_accepted     2009-09-25
_journal_name_full     'Acta Crystallographica, Section E'
_journal_year     2009
_journal_volume     65
_journal_issue     11
_journal_page_first     o2623
_journal_page_last     o2623
_journal_paper_category     QO
_journal_coeditor_code     GK2228
_publ_contact_author_name     'Prof. Handong Yin'
_publ_contact_author_address
;
  College of Chemistry and Chemical Engineering
  Liaocheng University
  Shandong 252059
  People's Republic of China.
;
_publ_contact_author_email     handongyin@163.com
_publ_contact_author_fax     '86 635 8239121'
_publ_contact_author_phone     '86 635 8239121'
_publ_section_title
;
<i>N</i>'-[(<i>E</i>)-3-Pyridylmethylidene]benzohydrazide
;
loop_
    _publ_author_name
    _publ_author_address
    'Liyuan Wen'
;
  College of Chemistry and Chemical Engineering
  Liaocheng University
  Shandong 252059
  People's Republic of China
;
    'Handong Yin'
;
  College of Chemistry and Chemical Engineering
  Liaocheng University
  Shandong 252059
  People's Republic of China
;
    'Wenkuan Li'
;
  College of Chemistry and Chemical Engineering
  Liaocheng University
  Shandong 252059
  People's Republic of China
;
    'Kang Li'
;
  College of Chemistry and Chemical Engineering
  Liaocheng University
  Shandong 252059
  People's Republic of China
;
