# Supplementary material for: N′-[(E)-3-Pyridylmethyl­idene]benzo­hydrazide
Source: Acta Crystallogr Sect E Struct Rep Online. 2009 Oct 3;65(Pt 11):o2623. doi: 10.1107/S160053680903894X (PMC2971113; doi:10.1107/S160053680903894X)
Supplement: Supplementary file 2 [file e-65-o2623-Isup2.hkl]

# 
# h,k,l, Fc-squared, Fo-squared, sigma(Fo-squared) and status flag 
# 
data_I
_shelx_title ' 080819d in P2(1)2(1)2(1)' 
_shelx_refln_list_code          4 
_shelx_F_calc_maximum      159.90 
_exptl_crystal_F_000       472.00 
_reflns_d_resolution_high  0.8406 
 
loop_ 
 _symmetry_equiv_pos_as_xyz 
 'x, y, z' 
 '-x+1/2, -y, z+1/2' 
 '-x, y+1/2, -z+1/2' 
 'x+1/2, -y+1/2, -z' 
 
_cell_length_a     7.6193 
_cell_length_b    10.6291 
_cell_length_c    13.5300 
_cell_angle_alpha  90.000 
_cell_angle_beta   90.000 
_cell_angle_gamma  90.000 
 
_shelx_F_squared_multiplier     1.000 
 
loop_ 
 _refln_index_h 
 _refln_index_k 
 _refln_index_l 
 _refln_F_squared_calc 
 _refln_F_squared_meas 
 _refln_F_squared_sigma 
 _refln_observed_status 
   2   0   0      433.97      415.26      8.95 o 
   4   0   0     4120.31     4061.06     42.06 o 
   6   0   0       24.20        9.31      9.72 o 
   8   0   0       14.04       20.77     19.80 o 
   1   1   0       17.73       17.98      2.57 o 
   2   1   0    25566.91    25345.09    132.60 o 
   3   1   0      583.60      561.68     10.70 o 
   4   1   0     1509.14     1494.94     19.03 o 
   5   1   0       47.03       48.88      5.23 o 
   6   1   0       83.88       87.73      9.92 o 
   7   1   0       14.21       16.38      9.50 o 
   8   1   0        2.06       -6.45     15.84 o 
   9   1   0        2.22       14.70     16.25 o 
   0   2   0       13.15       28.18      4.74 o 
   1   2   0       96.88      116.53      6.94 o 
   2   2   0     7108.46     7292.10     41.41 o 
   3   2   0       17.25       14.21      3.49 o 
   4   2   0       39.79       37.84      5.09 o 
   5   2   0       69.27       65.21      6.79 o 
   6   2   0      272.80      261.63     26.09 o 
   7   2   0       21.54       23.99      9.80 o 
   8   2   0       18.65       16.85     11.37 o 
   1   3   0       29.03       32.27      3.53 o 
   2   3   0      211.65      220.34      7.09 o 
   3   3   0       82.89       71.61      6.31 o 
   4   3   0      257.68      243.30      8.13 o 
   5   3   0        0.15       -5.35      4.99 o 
   6   3   0      180.42      186.77     12.74 o 
   7   3   0       53.55       51.36     12.66 o 
   8   3   0        0.04       -4.65     11.03 o 
   0   4   0     3716.37     3967.33     45.59 o 
   1   4   0      529.15      524.08      9.78 o 
   2   4   0       14.81        8.92      4.57 o 
   3   4   0        4.65        2.14      4.00 o 
   4   4   0      215.76      202.35     10.85 o 
   5   4   0        7.70        3.10      6.15 o 
   6   4   0        6.99        3.55      6.76 o 
   7   4   0       11.77        8.39     12.52 o 
   8   4   0      177.32      162.75     47.99 o 
   1   5   0       29.30       22.79      4.26 o 
   2   5   0      371.00      349.19     10.25 o 
   3   5   0        9.34        7.85      5.91 o 
   4   5   0      170.67      186.95     16.32 o 
   5   5   0       21.22       17.52      8.89 o 
   6   5   0       12.05        7.43      7.95 o 
   7   5   0       22.38       17.65     12.81 o 
   8   5   0        0.05        8.27     13.39 o 
   0   6   0        0.03       -5.36      4.28 o 
   1   6   0        9.88        7.89      4.58 o 
   2   6   0      337.26      322.52      9.19 o 
   3   6   0       19.41       12.61      6.79 o 
   4   6   0      166.29      190.83     13.48 o 
   5   6   0      230.99      251.37     23.50 o 
   6   6   0       59.74       79.14     20.05 o 
   7   6   0        5.63        5.31     11.42 o 
   1   7   0        7.48        4.37      4.58 o 
   2   7   0      330.22      287.23     13.58 o 
   3   7   0      138.93      153.02     13.95 o 
   4   7   0       19.16       16.16      8.87 o 
   5   7   0        6.31       15.89      8.39 o 
   6   7   0      208.82      271.33     45.28 o 
   7   7   0       88.93       82.17     31.76 o 
   0   8   0     1273.30     1272.81     31.80 o 
   1   8   0       70.91       71.81     10.76 o 
   2   8   0      206.81      217.77     16.38 o 
   3   8   0       85.41       87.30     12.64 o 
   4   8   0      367.62      375.83     17.63 o 
   5   8   0        5.71        1.95     12.41 o 
   6   8   0       30.75       23.13     11.22 o 
   7   8   0        3.31       12.92     14.51 o 
   1   9   0        1.62       -1.93      7.24 o 
   2   9   0      406.43      390.11     20.18 o 
   3   9   0       31.56       25.16     10.12 o 
   4   9   0        9.19       -1.03     10.63 o 
   5   9   0        1.79        7.29      9.59 o 
   6   9   0       62.53       73.72     15.23 o 
   0  10   0        0.78      -18.09     12.06 o 
   1  10   0      237.95      246.53     17.01 o 
   2  10   0       19.27        8.29      9.18 o 
   3  10   0        5.01       -3.15      9.05 o 
   4  10   0       31.21       21.43     13.00 o 
   5  10   0        2.83       10.18     20.03 o 
   1  11   0       13.07        3.44     12.38 o 
   2  11   0       47.26       33.97     11.72 o 
   3  11   0       65.16       39.10     13.58 o 
   4  11   0        0.97       -2.87     12.30 o 
   0  12   0       40.98       52.20     24.81 o 
   1  12   0        1.07       -2.94     12.48 o 
   2  12   0       46.52       30.42     16.47 o 
   1   0   1      386.22      365.45      6.85 o 
   2   0   1     1196.68     1204.40     12.90 o 
   3   0   1       22.24       26.95      6.46 o 
   4   0   1       34.56       40.53      5.14 o 
   5   0   1      143.72      146.26     13.35 o 
   6   0   1      159.19      188.39     13.37 o 
   7   0   1        1.82       -4.52      6.07 o 
   8   0   1        5.37        2.36     11.01 o 
   9   0   1        5.85       -5.91     14.23 o 
   0   1   1     1601.28     1583.86     22.83 o 
   1   1   1      190.72      187.76      2.64 o 
   2   1   1    12783.27    12856.98     95.50 o 
   3   1   1      846.09      832.21     10.03 o 
   4   1   1      939.69      897.60      9.55 o 
   5   1   1      115.66      120.06      5.87 o 
   6   1   1        6.70       -2.71      3.65 o 
   7   1   1       35.23       37.73      7.80 o 
   8   1   1       26.13       26.65     10.93 o 
   9   1   1        3.72       10.78     10.81 o 
   0   2   1    12072.46    11913.77    182.61 o 
   1   2   1      619.74      593.62      6.47 o 
   2   2   1     1786.34     1748.33     11.43 o 
   3   2   1      158.23      152.05      4.11 o 
   4   2   1     1288.35     1256.68     12.66 o 
   5   2   1      168.87      167.54      8.53 o 
   6   2   1      232.19      245.34     10.34 o 
   7   2   1       12.41        4.39      6.10 o 
   8   2   1        9.41        8.63      7.67 o 
   0   3   1       64.07       70.59      5.00 o 
   1   3   1      596.21      600.37      6.69 o 
   2   3   1      154.25      145.14      3.70 o 
   3   3   1        9.82        6.22      2.24 o 
   4   3   1     1930.88     1900.20     15.64 o 
   5   3   1       73.83       86.94      7.55 o 
   6   3   1       93.91       98.18      8.86 o 
   7   3   1        3.96       -2.39      5.82 o 
   8   3   1       30.55       35.74     10.20 o 
   0   4   1      187.78      194.93      6.68 o 
   1   4   1      125.33      128.00      4.90 o 
   2   4   1      202.13      188.75      5.08 o 
   3   4   1      269.59      259.92      5.18 o 
   4   4   1      177.51      171.53      6.46 o 
   5   4   1       38.76       40.68      5.96 o 
   6   4   1       75.20       80.59      9.10 o 
   7   4   1       27.01       24.00     10.85 o 
   8   4   1       40.28       41.22     11.34 o 
   0   5   1      110.60      123.97      7.33 o 
   1   5   1      164.44      164.52      4.78 o 
   2   5   1      311.88      304.56      6.97 o 
   3   5   1        5.00        2.85      3.39 o 
   4   5   1       12.08        5.53      3.93 o 
   5   5   1        2.92        8.32      5.77 o 
   6   5   1      449.38      447.19     14.08 o 
   7   5   1      121.69      139.50     20.02 o 
   8   5   1        1.43       -1.12      9.52 o 
   0   6   1       50.32       42.55      5.93 o 
   1   6   1       90.78      106.27      6.04 o 
   2   6   1      297.32      285.53      7.46 o 
   3   6   1       27.17       12.38      4.77 o 
   4   6   1      103.05      103.99      7.85 o 
   5   6   1       47.35       51.14      8.35 o 
   6   6   1       15.68       14.79      7.08 o 
   7   6   1       14.17       17.51      9.96 o 
   0   7   1       81.76      100.48      8.44 o 
   1   7   1       16.57       17.03      3.70 o 
   2   7   1      113.25      131.05      8.86 o 
   3   7   1      192.62      217.99     10.60 o 
   4   7   1      462.79      438.97     12.00 o 
   5   7   1       73.14       72.68      9.89 o 
   6   7   1       10.09        6.51      6.72 o 
   7   7   1       36.07       29.84     10.36 o 
   0   8   1       16.29       19.94      6.31 o 
   1   8   1      200.22      225.97     11.32 o 
   2   8   1      263.44      254.42      9.81 o 
   3   8   1      209.62      230.69     11.38 o 
   4   8   1        5.32        0.54      5.24 o 
   5   8   1      152.19      179.23     13.97 o 
   6   8   1       67.63       83.60     12.48 o 
   0   9   1      533.35      538.96     19.24 o 
   1   9   1      456.70      456.22     13.14 o 
   2   9   1      254.50      275.58     12.32 o 
   3   9   1      163.19      181.44     10.96 o 
   4   9   1      146.02      161.69     12.60 o 
   5   9   1        8.80        7.23      7.43 o 
   6   9   1        8.94       22.00     14.71 o 
   0  10   1      304.78      317.88     24.52 o 
   1  10   1      132.04      160.85     13.67 o 
   2  10   1      193.19      222.72     13.30 o 
   3  10   1        8.92        8.30      6.80 o 
   4  10   1       48.97       49.14     10.80 o 
   5  10   1       14.01       16.77      8.55 o 
   0  11   1       19.53       11.21     12.94 o 
   1  11   1       15.68       20.50      9.56 o 
   2  11   1       28.84       25.59      7.91 o 
   3  11   1        1.59       -2.15      7.13 o 
   4  11   1       52.68       69.92     12.65 o 
   0  12   1        0.00        2.62     13.42 o 
   1  12   1       11.78        1.15      9.81 o 
   2  12   1       12.45        1.95     10.05 o 
   0   0   2     2392.20     2185.11     33.49 o 
   1   0   2      269.51      251.39      7.21 o 
   2   0   2       48.91       54.05      4.06 o 
   3   0   2      713.76      659.55     18.48 o 
   4   0   2      221.39      218.11      7.14 o 
   5   0   2        8.67       14.30      5.15 o 
   6   0   2        3.88       -6.53      4.35 o 
   7   0   2      117.42      108.52     14.64 o 
   8   0   2       61.42      104.07     21.35 o 
   0   1   2       84.60       76.31      3.39 o 
   1   1   2      561.31      559.09      5.56 o 
   2   1   2      374.62      374.20      5.73 o 
   3   1   2       45.17       41.81      3.45 o 
   4   1   2      265.31      240.79      7.32 o 
   5   1   2       96.36      110.14      7.99 o 
   6   1   2      131.34      163.60      8.20 o 
   7   1   2       10.53        6.10      6.31 o 
   8   1   2        5.67       12.66      8.15 o 
   0   2   2     1052.19     1048.70     14.52 o 
   1   2   2      319.96      302.86      4.57 o 
   2   2   2     2506.43     2590.63     20.97 o 
   3   2   2      847.54      839.77      9.83 o 
   4   2   2      186.92      180.61      5.42 o 
   5   2   2      249.04      239.02      6.55 o 
   6   2   2      131.32      142.25     10.26 o 
   7   2   2        9.27        4.19      5.83 o 
   8   2   2        3.24        2.54      7.05 o 
   0   3   2      279.72      268.81      6.04 o 
   1   3   2      887.31      879.63      8.35 o 
   2   3   2      790.60      795.60      7.24 o 
   3   3   2      634.18      651.89      7.71 o 
   4   3   2      239.92      239.43      5.73 o 
   5   3   2       96.81      117.03      8.30 o 
   6   3   2      214.33      217.78     11.89 o 
   7   3   2       68.83       80.98     10.80 o 
   8   3   2       13.76       13.78      9.27 o 
   0   4   2      237.35      225.47      6.15 o 
   1   4   2        5.47        4.07      2.16 o 
   2   4   2      415.70      412.26      7.32 o 
   3   4   2       10.42        8.71      2.82 o 
   4   4   2      305.99      305.31      6.73 o 
   5   4   2      159.37      192.23     12.40 o 
   6   4   2      193.47      226.85     14.19 o 
   7   4   2       14.64       16.52      7.88 o 
   8   4   2       85.47       86.88     20.45 o 
   0   5   2      787.22      801.66     12.24 o 
   1   5   2      188.37      180.34      6.69 o 
   2   5   2      317.75      301.70      5.58 o 
   3   5   2       66.63       71.88      4.94 o 
   4   5   2       58.15       65.17      6.71 o 
   5   5   2       68.03       88.68      8.81 o 
   6   5   2       38.57       41.55      9.51 o 
   7   5   2       40.70       48.29     19.64 o 
   8   5   2       22.94       13.97     15.61 o 
   0   6   2     1053.95     1099.76     15.70 o 
   1   6   2      201.03      188.50      5.34 o 
   2   6   2      326.66      335.69      7.85 o 
   3   6   2       50.24       49.32      5.84 o 
   4   6   2       42.76       43.72      6.79 o 
   5   6   2      144.67      153.32     17.35 o 
   6   6   2       19.65       15.93      8.69 o 
   7   6   2        8.47       12.25      8.24 o 
   0   7   2      288.19      303.36     10.90 o 
   1   7   2       89.14       90.95      5.61 o 
   2   7   2      137.25      157.59      8.87 o 
   3   7   2      144.22      175.36      9.67 o 
   4   7   2       67.59       75.86      8.36 o 
   5   7   2       29.41       21.78      7.45 o 
   6   7   2       25.57       10.80      7.90 o 
   7   7   2        8.47        6.36      9.62 o 
   0   8   2        2.08       -1.52      4.95 o 
   1   8   2       88.52       99.03      8.77 o 
   2   8   2      139.33      168.70      9.71 o 
   3   8   2       93.86       96.74      8.45 o 
   4   8   2       71.65       57.98      8.11 o 
   5   8   2        7.85       -2.43      7.23 o 
   6   8   2        6.37       -6.38      7.55 o 
   0   9   2        5.39        9.11      9.21 o 
   1   9   2       19.98        9.31      6.01 o 
   2   9   2       62.56       53.36      8.46 o 
   3   9   2       70.68       57.49      8.28 o 
   4   9   2       32.98       32.79      7.55 o 
   5   9   2       63.31       62.34     10.53 o 
   6   9   2        0.67       -4.67      7.84 o 
   0  10   2      193.04      263.19     26.55 o 
   1  10   2      166.43      186.14     16.03 o 
   2  10   2       88.81      102.86     10.03 o 
   3  10   2       74.39       76.62      9.60 o 
   4  10   2        5.46       -8.22      7.43 o 
   5  10   2        1.51       -9.77      9.32 o 
   0  11   2       98.14      106.86     19.58 o 
   1  11   2      130.96      131.48     15.16 o 
   2  11   2       42.62       49.97      9.05 o 
   3  11   2       77.55       74.80     11.66 o 
   4  11   2       27.44       19.64     11.49 o 
   0  12   2       15.02        2.47     12.63 o 
   1  12   2       34.59       14.65      9.70 o 
   2  12   2        7.22        6.31      9.66 o 
   1   0   3     3077.36     2935.87     43.82 o 
   2   0   3      687.44      641.55     17.61 o 
   3   0   3        3.97        1.55      2.82 o 
   4   0   3        1.38        2.34      4.52 o 
   5   0   3        0.75       -1.99      5.73 o 
   6   0   3       62.99       64.28     10.06 o 
   7   0   3      107.69      123.77     24.07 o 
   8   0   3        5.49       30.25     27.01 o 
   0   1   3      750.65      735.84     16.46 o 
   1   1   3      487.36      458.19      8.20 o 
   2   1   3      675.14      680.88      8.95 o 
   3   1   3      458.56      451.13      7.36 o 
   4   1   3      291.66      281.92      6.57 o 
   5   1   3      190.76      198.54      9.36 o 
   6   1   3       36.34       33.34      5.61 o 
   7   1   3        0.42        5.69      5.97 o 
   8   1   3        5.17        7.40      8.13 o 
   0   2   3     1290.08     1244.58     32.89 o 
   1   2   3      261.75      227.19      4.47 o 
   2   2   3        8.38        8.31      2.28 o 
   3   2   3      285.01      279.47      6.19 o 
   4   2   3      433.02      424.25      9.12 o 
   5   2   3       97.58      112.76      6.99 o 
   6   2   3        6.85        0.05      4.60 o 
   7   2   3       43.38       37.34     11.70 o 
   8   2   3        1.02       -8.91      7.29 o 
   0   3   3     1199.57     1201.87     17.23 o 
   1   3   3      648.39      642.97      7.69 o 
   2   3   3      148.93      151.31      4.08 o 
   3   3   3      120.54      136.05      5.86 o 
   4   3   3      559.02      568.92      8.91 o 
   5   3   3       62.39       64.02      5.80 o 
   6   3   3       10.84        8.14      6.20 o 
   7   3   3        1.65       -5.80      6.79 o 
   8   3   3        6.50        6.52      8.84 o 
   0   4   3      881.42      897.79     18.68 o 
   1   4   3      939.52      966.83     10.74 o 
   2   4   3     1543.46     1629.96     15.86 o 
   3   4   3      376.58      378.60      6.93 o 
   4   4   3       23.92       23.99      4.09 o 
   5   4   3        2.85       -4.32      4.69 o 
   6   4   3       57.70       50.57      9.09 o 
   7   4   3        9.60       -2.85      7.34 o 
   8   4   3        4.21       11.61     18.76 o 
   0   5   3      798.96      859.71     14.71 o 
   1   5   3      297.33      302.91      6.30 o 
   2   5   3      251.67      246.57      5.58 o 
   3   5   3      233.12      221.53      6.48 o 
   4   5   3      211.16      216.41     10.13 o 
   5   5   3        0.60       -6.56      5.05 o 
   6   5   3       31.72       30.59      8.67 o 
   7   5   3        8.66       -1.97      8.70 o 
   8   5   3       14.77       13.41     14.41 o 
   0   6   3       10.58       10.71      4.02 o 
   1   6   3      126.95      145.15      8.14 o 
   2   6   3       30.90       28.60      4.53 o 
   3   6   3        9.94        4.61      4.12 o 
   4   6   3       63.31       66.19      7.88 o 
   5   6   3       26.34       26.98      7.44 o 
   6   6   3       20.54        1.88      8.04 o 
   7   6   3       28.58       14.97     10.82 o 
   0   7   3       25.96       23.98      6.07 o 
   1   7   3       15.78       13.82      3.63 o 
   2   7   3        1.68        1.66      3.88 o 
   3   7   3      102.77      106.65      8.10 o 
   4   7   3       20.46       18.74      6.24 o 
   5   7   3       71.15       68.09      9.53 o 
   6   7   3        2.00       -4.74      7.93 o 
   7   7   3        4.90        6.35      9.44 o 
   0   8   3       62.34       76.40      8.84 o 
   1   8   3       34.90       32.34      5.61 o 
   2   8   3       39.76       34.74      6.91 o 
   3   8   3       90.18       93.66      8.19 o 
   4   8   3       11.08        2.64      5.89 o 
   5   8   3       43.21       30.34      7.95 o 
   6   8   3       16.66        3.09      8.55 o 
   0   9   3        4.69      -10.65      7.10 o 
   1   9   3       67.09       65.77      8.37 o 
   2   9   3        3.29        0.51      5.70 o 
   3   9   3        1.13       -4.88      5.48 o 
   4   9   3        6.69        3.32      6.06 o 
   5   9   3        7.01        1.85      7.45 o 
   6   9   3        9.04       11.64      8.82 o 
   0  10   3       23.93       19.17     11.86 o 
   1  10   3       55.84       55.23      9.39 o 
   2  10   3       27.24       22.00      7.38 o 
   3  10   3        9.61        2.72      7.33 o 
   4  10   3        0.57      -10.33      7.35 o 
   5  10   3        4.81       -6.18      8.79 o 
   0  11   3      101.24      121.49     21.29 o 
   1  11   3        0.37       -6.66      8.23 o 
   2  11   3        8.51        2.70      7.86 o 
   3  11   3       44.92       42.13     10.18 o 
   4  11   3       26.30       19.66      9.99 o 
   0  12   3        0.00      -10.23     11.66 o 
   1  12   3       46.14       34.70     11.20 o 
   2  12   3       33.75       30.19     10.99 o 
   0   0   4      144.22      131.88     13.82 o 
   1   0   4        3.56        4.72      5.10 o 
   2   0   4       72.93       77.52      7.99 o 
   3   0   4       23.23       24.38      7.89 o 
   4   0   4       18.26       19.81      6.45 o 
   5   0   4       66.34       72.73     10.41 o 
   6   0   4        0.40       -1.65      5.98 o 
   7   0   4        7.08        2.41     16.20 o 
   8   0   4        3.95       16.32     19.93 o 
   0   1   4      502.63      501.76     14.11 o 
   1   1   4       27.55       31.75      3.97 o 
   2   1   4       89.62       91.65      5.04 o 
   3   1   4       32.84       37.04      3.98 o 
   4   1   4        9.34        5.07      3.40 o 
   5   1   4       62.97       60.74      6.21 o 
   6   1   4        4.07       -2.14      4.99 o 
   7   1   4       30.33       20.56      7.88 o 
   8   1   4       22.67       33.86     10.93 o 
   0   2   4      234.80      234.47      7.34 o 
   1   2   4        5.68        3.32      2.28 o 
   2   2   4      171.01      179.57      4.68 o 
   3   2   4      175.96      172.67      5.47 o 
   4   2   4       73.10       87.65      5.54 o 
   5   2   4       31.45       26.90      5.75 o 
   6   2   4       80.32       88.24      8.24 o 
   7   2   4       35.73       40.63      8.10 o 
   8   2   4        6.39        5.28     11.13 o 
   0   3   4      239.81      209.40      7.34 o 
   1   3   4      205.71      201.60      4.93 o 
   2   3   4      302.57      293.17      8.66 o 
   3   3   4       69.51       74.59      5.29 o 
   4   3   4      144.18      157.63      7.77 o 
   5   3   4       64.60       69.04      8.55 o 
   6   3   4       10.86       -0.96      6.44 o 
   7   3   4        9.98       20.98      8.25 o 
   8   3   4        5.66        5.12      8.97 o 
   0   4   4       45.04       57.53      5.89 o 
   1   4   4      839.69      875.39     10.28 o 
   2   4   4        2.35        5.02      2.59 o 
   3   4   4      331.94      331.21      6.68 o 
   4   4   4       56.23       56.30      6.06 o 
   5   4   4       24.21       17.25      6.90 o 
   6   4   4        3.78       -7.58      6.05 o 
   7   4   4        0.30       -5.74      8.21 o 
   8   4   4        4.34      -10.73     10.12 o 
   0   5   4      462.90      464.83     10.43 o 
   1   5   4     1271.00     1347.22     13.69 o 
   2   5   4       35.18       40.41      4.18 o 
   3   5   4      213.07      211.62      6.73 o 
   4   5   4       35.89       32.36      6.83 o 
   5   5   4        1.60       -4.32      5.87 o 
   6   5   4        2.49       -5.71      6.65 o 
   7   5   4        4.01       -4.67      8.32 o 
   8   5   4        1.12      -16.89     11.26 o 
   0   6   4        6.47        8.86      4.25 o 
   1   6   4      186.74      206.02      6.04 o 
   2   6   4      157.03      173.23      8.09 o 
   3   6   4       34.26       34.39      5.52 o 
   4   6   4       86.97      101.50      9.19 o 
   5   6   4       26.39       23.47      7.54 o 
   6   6   4       21.61       14.84      8.64 o 
   7   6   4        5.40       -2.36      9.15 o 
   0   7   4        5.28       -4.45      4.91 o 
   1   7   4       33.96       23.44      4.96 o 
   2   7   4       32.76       35.60      5.41 o 
   3   7   4       69.95       62.47      6.94 o 
   4   7   4       12.72        3.63      5.85 o 
   5   7   4       15.80        5.09      6.77 o 
   6   7   4        4.21       -8.13      7.78 o 
   7   7   4        2.28        4.77      9.86 o 
   0   8   4       11.08        7.91      5.81 o 
   1   8   4        7.20        1.73      4.60 o 
   2   8   4       47.31       54.74      7.61 o 
   3   8   4        1.03       -7.86      5.28 o 
   4   8   4       24.80       12.75      6.61 o 
   5   8   4        0.85       -8.64      6.76 o 
   6   8   4        8.19        5.89      9.48 o 
   0   9   4      110.60      100.93     13.21 o 
   1   9   4       80.04      100.31      9.35 o 
   2   9   4        3.37       -5.96      5.21 o 
   3   9   4       14.21        7.46      6.90 o 
   4   9   4       18.40        9.16      7.63 o 
   5   9   4        3.93       -6.31      6.99 o 
   0  10   4        1.71       -7.01     10.90 o 
   1  10   4       13.96        6.02      7.48 o 
   2  10   4       11.21        1.79      6.28 o 
   3  10   4       17.61       10.76      7.93 o 
   4  10   4        3.06       -0.79      7.59 o 
   5  10   4        7.45       12.16     10.67 o 
   0  11   4       44.83       38.35     16.09 o 
   1  11   4        8.97        9.55      9.35 o 
   2  11   4        0.07        1.66      7.96 o 
   3  11   4       21.07       21.73      9.58 o 
   0  12   4        1.21      -12.14     12.24 o 
   1  12   4        5.33        6.70      9.66 o 
   1   0   5     1143.97     1157.66     23.83 o 
   2   0   5       97.44      136.93     14.27 o 
   3   0   5       37.73       44.91      8.05 o 
   4   0   5        9.73        8.26      7.73 o 
   5   0   5       82.67       75.62     10.71 o 
   6   0   5        6.63       -0.92      6.02 o 
   7   0   5       17.49        3.61      8.81 o 
   8   0   5        9.27       30.17     30.91 o 
   0   1   5        1.60       -6.00      4.51 o 
   1   1   5      302.34      293.36      8.76 o 
   2   1   5       73.07       76.50      5.34 o 
   3   1   5       91.20      106.24      6.09 o 
   4   1   5        2.26        1.01      4.10 o 
   5   1   5       47.92       48.56      6.26 o 
   6   1   5       10.25        5.81      5.88 o 
   7   1   5        8.25        1.26      7.11 o 
   8   1   5        0.22       10.11     17.41 o 
   0   2   5       74.70       86.30      6.69 o 
   1   2   5      373.98      367.11      6.99 o 
   2   2   5      100.95      105.65      4.91 o 
   3   2   5       65.62       63.12      4.44 o 
   4   2   5       98.67      102.56      6.42 o 
   5   2   5       44.56       39.36      6.92 o 
   6   2   5        1.03        0.49      5.73 o 
   7   2   5        0.24       -9.87      6.94 o 
   8   2   5        3.04       -9.10     11.71 o 
   0   3   5       23.17       25.22      5.13 o 
   1   3   5      343.87      354.32      6.79 o 
   2   3   5      169.68      167.51      5.47 o 
   3   3   5      381.17      409.81      7.61 o 
   4   3   5       17.26       17.57      4.69 o 
   5   3   5       20.43       19.55      6.33 o 
   6   3   5       55.19       45.94      9.24 o 
   7   3   5       17.44       10.56      8.68 o 
   8   3   5        1.96       -4.53     10.38 o 
   0   4   5        1.93       -1.07      3.74 o 
   1   4   5      206.83      215.48      5.73 o 
   2   4   5       59.98       66.97      4.54 o 
   3   4   5       41.82       43.33      5.87 o 
   4   4   5       44.69       33.93      5.84 o 
   5   4   5       29.73       36.47      8.54 o 
   6   4   5        2.53       -4.06      6.58 o 
   7   4   5       12.25       18.28      9.06 o 
   8   4   5       12.82       -7.77     11.49 o 
   0   5   5        0.11       -5.55      3.70 o 
   1   5   5       40.88       33.34      4.07 o 
   2   5   5       29.42       31.07      3.99 o 
   3   5   5       20.59       12.23      4.05 o 
   4   5   5        4.76       -0.84      5.06 o 
   5   5   5       13.31       13.23      7.57 o 
   6   5   5        1.04       -8.19      7.94 o 
   7   5   5        3.03        1.17      9.90 o 
   0   6   5        1.42       -1.74      4.91 o 
   1   6   5      199.68      212.14      6.59 o 
   2   6   5       25.12       24.69      4.77 o 
   3   6   5       95.36      127.73      8.47 o 
   4   6   5       16.70        1.81      5.93 o 
   5   6   5        4.94       -3.14      6.24 o 
   6   6   5        4.89        4.04      8.41 o 
   7   6   5       12.54       12.82     10.41 o 
   0   7   5       10.25        1.55      5.55 o 
   1   7   5       31.92       33.01      5.83 o 
   2   7   5       71.34       71.99      6.73 o 
   3   7   5        0.05        1.30      5.29 o 
   4   7   5       13.02       11.45      5.96 o 
   5   7   5       29.09       16.67      6.45 o 
   6   7   5       18.96       14.18      9.74 o 
   7   7   5        7.21       -9.32     12.33 o 
   0   8   5        3.35        0.51      6.22 o 
   1   8   5       32.51       29.74      6.17 o 
   2   8   5        1.23       -7.23      4.82 o 
   3   8   5        6.82       -3.22      5.99 o 
   4   8   5        1.56       -7.57      5.05 o 
   5   8   5        4.05       -4.54      6.29 o 
   6   8   5        6.29       -1.02      5.59 o 
   0   9   5       16.11       10.47      8.91 o 
   1   9   5       12.15       12.18      6.18 o 
   2   9   5       41.29       26.36      6.99 o 
   3   9   5        0.19       -8.89      5.93 o 
   4   9   5       17.35        4.89      7.05 o 
   5   9   5        1.25       -3.94      6.55 o 
   0  10   5       61.87       61.71     16.29 o 
   1  10   5       74.44       57.19      9.51 o 
   2  10   5       53.25       37.71      8.26 o 
   3  10   5       38.69       21.91      8.79 o 
   4  10   5       14.18        1.52      8.05 o 
   0  11   5       33.78       26.48     14.60 o 
   1  11   5       70.82       56.26     10.60 o 
   2  11   5       26.35       13.95     10.61 o 
   3  11   5        2.14      -11.38      7.59 o 
   0  12   5        0.81       -6.73     12.71 o 
   0   0   6      382.34      321.79     19.49 o 
   1   0   6      795.21      765.44     39.08 o 
   2   0   6       57.76       75.48      9.14 o 
   3   0   6      638.85      657.16     18.69 o 
   4   0   6        9.28        2.97      6.50 o 
   5   0   6       13.55        7.45      7.61 o 
   6   0   6        5.09       -7.84      8.55 o 
   7   0   6       17.62       13.05     10.04 o 
   8   0   6        3.08      -20.41     22.13 o 
   0   1   6        5.01        9.95      6.59 o 
   1   1   6     2566.01     2629.78     28.62 o 
   2   1   6       29.22       31.08      5.56 o 
   3   1   6      414.10      406.72     10.68 o 
   4   1   6        5.10       -0.23      4.55 o 
   5   1   6       45.77       37.30      6.83 o 
   6   1   6        0.67       -2.96      5.79 o 
   7   1   6        1.89       -6.97      6.49 o 
   8   1   6        0.68      -17.77     11.85 o 
   0   2   6       55.44       44.14      6.79 o 
   1   2   6      961.88     1017.84     15.91 o 
   2   2   6       75.74       79.28      5.13 o 
   3   2   6      143.30      163.48      8.34 o 
   4   2   6       30.04       35.69      7.52 o 
   5   2   6      105.15      133.34     10.46 o 
   6   2   6        9.62       11.14      6.71 o 
   7   2   6        2.46       -7.84      7.87 o 
   8   2   6        3.26       -3.22     12.30 o 
   0   3   6        0.58       -0.40      3.96 o 
   1   3   6       46.43       37.71      4.11 o 
   2   3   6       14.66       14.87      3.49 o 
   3   3   6      223.21      237.84      7.56 o 
   4   3   6       42.15       41.86      5.81 o 
   5   3   6        2.13       -2.62      5.12 o 
   6   3   6       21.16       20.69      8.55 o 
   7   3   6       17.90        5.01      8.55 o 
   8   3   6        7.03      -10.82     10.37 o 
   0   4   6      116.53      131.20      9.33 o 
   1   4   6       83.48      102.54      5.66 o 
   2   4   6        7.90        6.70      3.29 o 
   3   4   6       20.59       16.40      5.02 o 
   4   4   6        2.90        0.03      4.56 o 
   5   4   6       31.52       22.47      8.27 o 
   6   4   6        7.53       -4.51      7.26 o 
   7   4   6        1.98       -9.27      8.15 o 
   0   5   6       52.88       53.71      7.51 o 
   1   5   6       88.36      103.39      6.15 o 
   2   5   6       34.39       30.63      4.34 o 
   3   5   6        8.72        1.91      4.59 o 
   4   5   6       14.24       10.44      5.35 o 
   5   5   6       29.24       15.21      8.03 o 
   6   5   6       25.86       16.30      8.39 o 
   7   5   6       21.07       12.02      9.53 o 
   0   6   6        0.60       -3.19      4.98 o 
   1   6   6       80.12       86.94      6.18 o 
   2   6   6       96.01       96.62      7.11 o 
   3   6   6       55.41       44.62      6.60 o 
   4   6   6       16.54       15.85      9.10 o 
   5   6   6        0.26        1.24      6.68 o 
   6   6   6        1.16        0.34      7.94 o 
   7   6   6       15.69       11.60      9.66 o 
   0   7   6       19.52       20.92      7.00 o 
   1   7   6       29.29       28.67      5.87 o 
   2   7   6       38.51       40.86      6.23 o 
   3   7   6       24.20       16.13      6.40 o 
   4   7   6       17.16       11.84      7.02 o 
   5   7   6       40.00       28.95      9.57 o 
   6   7   6       18.31        3.39      6.69 o 
   0   8   6        7.10       -5.82      5.89 o 
   1   8   6       28.03       22.08      6.06 o 
   2   8   6        2.71       -6.94      5.58 o 
   3   8   6       29.09       16.30      7.28 o 
   4   8   6       39.21       30.21      7.23 o 
   5   8   6        2.62       -7.00      6.95 o 
   6   8   6        2.25       -8.75      6.78 o 
   0   9   6        0.33       -3.36      8.41 o 
   1   9   6       66.95       58.51      8.04 o 
   2   9   6       56.42       39.94      9.21 o 
   3   9   6       49.76       46.10      9.37 o 
   4   9   6        5.32        0.17      7.31 o 
   5   9   6       34.24       21.09     11.90 o 
   0  10   6       12.18       21.70     10.10 o 
   1  10   6       27.58        9.06      6.69 o 
   2  10   6        0.78       -3.80      6.72 o 
   3  10   6       27.22        8.92      8.01 o 
   4  10   6        9.95        6.47      8.00 o 
   0  11   6        3.71       -1.77     13.19 o 
   1  11   6        4.28        3.16      6.65 o 
   2  11   6       11.76        1.77      8.50 o 
   1   0   7     2404.96     2505.68     67.03 o 
   2   0   7       41.74       56.36     10.17 o 
   3   0   7      662.85      679.21     20.35 o 
   4   0   7       46.25       49.05     10.30 o 
   5   0   7       22.45       21.86      9.61 o 
   6   0   7        0.67      -11.44      7.63 o 
   7   0   7        0.58        5.88      8.85 o 
   8   0   7        1.75      -17.58     24.22 o 
   0   1   7       45.20       49.00      9.65 o 
   1   1   7      599.06      620.32     14.47 o 
   2   1   7       24.46       31.60      5.93 o 
   3   1   7      525.31      538.83     15.95 o 
   4   1   7       58.84       69.11      7.85 o 
   5   1   7       14.12        6.09      5.73 o 
   6   1   7        3.04        0.20      6.06 o 
   7   1   7       11.92        1.56      7.81 o 
   8   1   7        7.24        1.24     13.38 o 
   0   2   7       44.50       47.58     11.92 o 
   1   2   7      146.53      174.58     10.80 o 
   2   2   7       43.52       36.16      4.70 o 
   3   2   7       80.55       83.21      6.76 o 
   4   2   7      220.29      228.10      9.77 o 
   5   2   7      122.56      127.42     10.44 o 
   6   2   7       29.97       23.15      7.77 o 
   7   2   7        7.42       -3.29      9.50 o 
   8   2   7        8.84        0.20     15.73 o 
   0   3   7      123.68      145.89     11.95 o 
   1   3   7      182.13      178.88      8.04 o 
   2   3   7       80.35       92.58      6.08 o 
   3   3   7       25.60       28.34      5.26 o 
   4   3   7        4.28       -3.05      5.47 o 
   5   3   7       22.05       13.99      7.29 o 
   6   3   7       15.65       10.02      8.31 o 
   7   3   7       23.65        6.60     12.45 o 
   0   4   7       45.59       42.90      6.95 o 
   1   4   7       38.77       42.58      4.85 o 
   2   4   7       18.90       18.71      4.19 o 
   3   4   7      139.18      140.76      9.49 o 
   4   4   7       10.82       13.41      5.91 o 
   5   4   7      144.93      151.05     16.12 o 
   6   4   7        9.70        2.01      8.83 o 
   7   4   7        7.13      -10.90      9.12 o 
   0   5   7      182.96      192.48     10.58 o 
   1   5   7        3.04        2.84      3.50 o 
   2   5   7        6.57        3.33      3.72 o 
   3   5   7        8.76        3.80      5.28 o 
   4   5   7       16.08       18.33      6.73 o 
   5   5   7        4.39       -2.30      7.08 o 
   6   5   7        6.93       10.13      8.61 o 
   7   5   7        6.13      -12.55      8.92 o 
   0   6   7       36.95       47.06      8.26 o 
   1   6   7       70.42       65.43      6.22 o 
   2   6   7        7.55       -0.42      4.56 o 
   3   6   7       11.05       10.77      6.15 o 
   4   6   7        9.08       -5.55      5.89 o 
   5   6   7       34.55       26.53      8.94 o 
   6   6   7       23.34        5.24      8.81 o 
   0   7   7      222.23      219.14     13.12 o 
   1   7   7       26.31        8.32      5.32 o 
   2   7   7       15.61        7.80      5.51 o 
   3   7   7       10.94        2.49      6.36 o 
   4   7   7       27.50       12.93      7.00 o 
   5   7   7       53.68       32.86     12.52 o 
   6   7   7       22.64       10.62      9.89 o 
   0   8   7       27.88        8.08      8.33 o 
   1   8   7       65.35       52.92      7.24 o 
   2   8   7       74.00       75.79     10.08 o 
   3   8   7      258.38      350.01     30.99 o 
   4   8   7       35.28       39.59      9.92 o 
   5   8   7       61.02       38.49     17.41 o 
   0   9   7        0.09       -8.24      6.80 o 
   1   9   7       98.91       87.56     11.79 o 
   2   9   7        4.67       -4.70      5.88 o 
   3   9   7       40.24       37.36      9.97 o 
   4   9   7       11.19       -1.30      7.54 o 
   5   9   7       27.84       18.38     14.77 o 
   0  10   7       26.06       11.73      8.69 o 
   1  10   7       18.48        6.91      6.79 o 
   2  10   7        9.42        5.09      9.93 o 
   3  10   7        3.96       -5.61      7.76 o 
   0  11   7        2.84       -4.76      8.92 o 
   1  11   7        1.44       -5.81      6.46 o 
   2  11   7        5.57       -0.18      7.98 o 
   0   0   8      212.19      201.71     18.78 o 
   1   0   8       73.86       82.08     11.69 o 
   2   0   8        0.21       -2.62      7.22 o 
   3   0   8       13.29       -0.86      8.66 o 
   4   0   8       85.00      121.72     14.73 o 
   5   0   8      179.03      215.44     28.88 o 
   6   0   8       36.10       11.90     13.09 o 
   7   0   8       37.48       45.51     12.79 o 
   0   1   8       24.77       34.10      9.11 o 
   1   1   8      288.25      286.56     10.95 o 
   2   1   8      247.89      242.30     10.56 o 
   3   1   8      341.56      332.22     11.84 o 
   4   1   8        0.69       -3.63      5.38 o 
   5   1   8       23.82       14.75      7.27 o 
   6   1   8      140.16      148.73     11.96 o 
   7   1   8       81.93       86.85     12.66 o 
   0   2   8      101.54       89.63     12.39 o 
   1   2   8      111.13      144.99     10.54 o 
   2   2   8       32.45       31.55      5.82 o 
   3   2   8       79.49       84.47      8.06 o 
   4   2   8       59.44       62.17      8.43 o 
   5   2   8      288.76      309.86     12.61 o 
   6   2   8        2.34       -1.71      6.66 o 
   7   2   8        9.59        0.42      9.24 o 
   0   3   8        4.24       -2.36      5.65 o 
   1   3   8       94.55       91.44      8.52 o 
   2   3   8       52.38       51.89      5.50 o 
   3   3   8      394.69      396.69     10.67 o 
   4   3   8       11.22        8.63      6.27 o 
   5   3   8       12.33        4.41      6.62 o 
   6   3   8        8.85        6.17      8.97 o 
   7   3   8       37.42       14.59     10.08 o 
   0   4   8       86.48       77.89      9.15 o 
   1   4   8      181.26      181.12      8.69 o 
   2   4   8       62.01       61.81      6.05 o 
   3   4   8        1.85       -3.36      5.24 o 
   4   4   8       15.68        4.20      6.83 o 
   5   4   8        9.83       -2.18      7.10 o 
   6   4   8       13.53        9.09      9.58 o 
   7   4   8       17.28       13.83     11.45 o 
   0   5   8       14.12        3.04      5.72 o 
   1   5   8       74.77       78.45      6.75 o 
   2   5   8        5.23        5.27      4.35 o 
   3   5   8       75.25       79.57      9.21 o 
   4   5   8       39.63       32.09      8.55 o 
   5   5   8       23.59       10.36      9.67 o 
   6   5   8        3.45      -10.31     13.74 o 
   7   5   8       21.73       16.10     27.22 o 
   0   6   8       48.69       42.27      8.61 o 
   1   6   8      213.93      241.12     11.52 o 
   2   6   8       57.92       55.71      7.64 o 
   3   6   8       26.70       20.86      7.05 o 
   4   6   8        0.10       -7.45      6.82 o 
   5   6   8       45.09       45.71     11.83 o 
   6   6   8        2.88      -13.16     11.40 o 
   0   7   8       47.18       44.89     13.40 o 
   1   7   8      387.81      377.72     11.64 o 
   2   7   8       33.26       22.88      6.80 o 
   3   7   8      249.18      319.10     19.34 o 
   4   7   8       67.92       47.58     10.06 o 
   5   7   8       11.03        6.09     10.69 o 
   6   7   8       10.37       -9.10     12.30 o 
   0   8   8       17.51        0.87      8.35 o 
   1   8   8      107.07       93.28      8.56 o 
   2   8   8       48.94       40.75      8.74 o 
   3   8   8      116.57       89.59     13.27 o 
   4   8   8       33.55       12.24     10.36 o 
   5   8   8       25.11       21.36     17.99 o 
   0   9   8       81.07       60.54     11.65 o 
   1   9   8      108.72      101.05     13.70 o 
   2   9   8       27.09        7.15      7.35 o 
   3   9   8       10.60        5.87      7.76 o 
   4   9   8       15.53        0.55     18.13 o 
   0  10   8       16.72        6.19      7.59 o 
   1  10   8       37.99       15.10      7.11 o 
   2  10   8       26.57       11.25      8.49 o 
   3  10   8       37.44       13.09      8.48 o 
   1   0   9      268.84      265.56     18.77 o 
   2   0   9       34.36       52.89     12.10 o 
   3   0   9        2.31       -0.95     10.07 o 
   4   0   9      304.78      299.35     16.81 o 
   5   0   9       87.11       82.46     14.17 o 
   6   0   9       37.61       18.98     16.49 o 
   7   0   9       19.62       27.47     12.29 o 
   0   1   9      201.90      215.75     14.81 o 
   1   1   9      128.93      163.11     11.80 o 
   2   1   9       35.71       42.73      7.96 o 
   3   1   9       73.24       80.56     10.26 o 
   4   1   9       62.80       63.70      9.48 o 
   5   1   9       42.46       37.22      8.62 o 
   6   1   9      201.97      211.21     16.34 o 
   7   1   9       18.36       14.50      9.84 o 
   0   2   9       87.50       93.33     13.86 o 
   1   2   9       90.97       88.72      9.79 o 
   2   2   9      271.29      246.51      9.80 o 
   3   2   9      128.10      128.83     11.11 o 
   4   2   9      182.91      195.89     12.39 o 
   5   2   9      138.30      175.74     13.61 o 
   6   2   9        0.21      -10.81      7.21 o 
   7   2   9       17.53        4.79      9.92 o 
   0   3   9       37.93       36.18     11.23 o 
   1   3   9       17.89        9.02      4.97 o 
   2   3   9      265.89      259.64     10.34 o 
   3   3   9      316.58      328.71     10.60 o 
   4   3   9       78.85       82.72     10.40 o 
   5   3   9        3.79       -5.80      7.03 o 
   6   3   9       11.41        0.49      9.72 o 
   7   3   9       37.92        8.29     11.64 o 
   0   4   9       24.75       17.63      7.64 o 
   1   4   9      294.88      286.17      9.25 o 
   2   4   9        6.02       -1.41      4.94 o 
   3   4   9      117.49      127.51     12.63 o 
   4   4   9        1.82       -2.57      6.43 o 
   5   4   9      251.99      306.65     18.02 o 
   6   4   9       18.46       14.95     11.00 o 
   0   5   9       23.72       15.08      7.36 o 
   1   5   9      743.35      737.00     14.68 o 
   2   5   9      450.41      454.77     13.68 o 
   3   5   9      462.96      461.63     14.21 o 
   4   5   9       30.05       24.60      8.11 o 
   5   5   9       15.59       12.31      9.82 o 
   6   5   9        6.57       -6.45     10.41 o 
   0   6   9      530.35      542.65     19.24 o 
   1   6   9      718.40      735.68     14.27 o 
   2   6   9      166.14      228.14     21.13 o 
   3   6   9      278.96      293.95     13.61 o 
   4   6   9       79.16       59.21     12.83 o 
   5   6   9       10.71       -9.52     10.42 o 
   6   6   9       27.38       29.16     13.42 o 
   0   7   9       16.92       10.12      7.59 o 
   1   7   9      151.47      151.91     10.68 o 
   2   7   9       27.23       14.22      6.86 o 
   3   7   9        6.56       -1.15      8.27 o 
   4   7   9      102.31      133.95     21.06 o 
   5   7   9       57.60       62.74     15.36 o 
   0   8   9        0.81       -8.84      7.55 o 
   1   8   9        8.85        2.81      6.96 o 
   2   8   9        5.44        9.64      6.80 o 
   3   8   9       37.28       36.64     10.73 o 
   4   8   9       15.87       19.77     10.39 o 
   0   9   9        7.05        0.89      8.32 o 
   1   9   9       19.18       13.14      8.38 o 
   2   9   9        2.73        3.18      6.61 o 
   3   9   9        7.56        4.74      7.34 o 
   0  10   9        0.97       -8.67      7.85 o 
   1  10   9       29.25       10.06      8.02 o 
   2  10   9        4.28       11.38      7.43 o 
   0   0  10      371.07      369.93     27.72 o 
   1   0  10       70.26       82.49     16.94 o 
   2   0  10        5.11       -5.23      8.69 o 
   3   0  10       57.71       60.00     29.38 o 
   4   0  10      118.36      125.24     20.98 o 
   5   0  10       30.48       10.14     11.83 o 
   6   0  10        0.62      -23.35     22.28 o 
   7   0  10       24.43        5.78     10.75 o 
   0   1  10       48.87       32.35     11.53 o 
   1   1  10       86.59       75.59      9.68 o 
   2   1  10       32.95       40.25      8.91 o 
   3   1  10       38.01       48.50      9.24 o 
   4   1  10      128.19      144.57     13.54 o 
   5   1  10        6.10       -3.99      8.06 o 
   6   1  10       80.79       66.69     10.89 o 
   7   1  10        6.11       -3.64     14.28 o 
   0   2  10       52.70       50.17     12.51 o 
   1   2  10       17.36        1.97      6.32 o 
   2   2  10      379.85      369.47     12.45 o 
   3   2  10       67.65       75.23     10.43 o 
   4   2  10       86.13      101.22     13.98 o 
   5   2  10       12.81        5.65      7.55 o 
   6   2  10       67.99       65.34     11.41 o 
   0   3  10      646.27      652.88     21.30 o 
   1   3  10      127.50      130.91     10.27 o 
   2   3  10      895.21      859.45     30.37 o 
   3   3  10       95.60      105.65     12.90 o 
   4   3  10       69.43       77.74     11.35 o 
   5   3  10       77.75       75.54     11.73 o 
   6   3  10       65.01       57.57     13.02 o 
   0   4  10     2514.89     2596.40     48.15 o 
   1   4  10      331.94      315.56     11.18 o 
   2   4  10      119.84      144.29     11.49 o 
   3   4  10      206.72      230.16     12.79 o 
   4   4  10      361.10      362.21     15.63 o 
   5   4  10       25.81       11.93      9.61 o 
   6   4  10        7.92        2.03     10.65 o 
   0   5  10        7.97        4.05      7.99 o 
   1   5  10      198.01      245.69     11.82 o 
   2   5  10      417.51      443.20     15.23 o 
   3   5  10       86.17       81.72     13.39 o 
   4   5  10       13.33        4.42      7.68 o 
   5   5  10       43.99       38.17     12.11 o 
   6   5  10       22.43       15.05     12.63 o 
   0   6  10       16.73        7.58      7.11 o 
   1   6  10       71.81       85.86     11.07 o 
   2   6  10       73.73       86.23     10.17 o 
   3   6  10        3.85       -7.11      7.35 o 
   4   6  10        5.04      -12.27      8.18 o 
   5   6  10        4.17       -9.34     10.57 o 
   0   7  10        7.93       10.72      7.81 o 
   1   7  10       87.85       90.72      9.87 o 
   2   7  10       20.20       21.18      8.34 o 
   3   7  10       10.08       10.18      9.10 o 
   4   7  10        3.48        0.82     11.49 o 
   5   7  10       13.31       -0.55     15.64 o 
   0   8  10        4.38       -8.73      8.25 o 
   1   8  10        0.20       -8.30      5.53 o 
   2   8  10       29.82       37.22      9.75 o 
   3   8  10       66.95       72.27     13.37 o 
   4   8  10        6.13        2.07     11.82 o 
   0   9  10        2.57       -0.31      8.77 o 
   1   9  10        5.98       -3.35      7.20 o 
   2   9  10        9.34        8.81      7.04 o 
   1   0  11        2.64       -5.35      9.33 o 
   2   0  11        5.83       -2.43      9.47 o 
   3   0  11        3.49       -9.07      9.38 o 
   4   0  11       52.39       57.10     14.81 o 
   5   0  11        0.06       -7.58     10.37 o 
   6   0  11       19.45        3.65     17.30 o 
   0   1  11       26.20       12.24     10.93 o 
   1   1  11       21.05       19.51      7.47 o 
   2   1  11       40.06       37.01      8.85 o 
   3   1  11        1.73        0.75      7.12 o 
   4   1  11      123.15      127.17     13.51 o 
   5   1  11        6.93        4.47      9.11 o 
   6   1  11       91.54       83.26     12.32 o 
   0   2  11      113.44      115.73     16.85 o 
   1   2  11       11.48        7.98      7.57 o 
   2   2  11       41.87       38.41     10.62 o 
   3   2  11        9.26        8.94      7.84 o 
   4   2  11      119.83      124.12     14.07 o 
   5   2  11       25.15        5.98      8.31 o 
   6   2  11       45.69       43.47     12.22 o 
   0   3  11        0.02       -8.81      7.43 o 
   1   3  11       34.85       22.00      6.79 o 
   2   3  11      113.31      125.60     11.57 o 
   3   3  11        0.54       -6.65      6.06 o 
   4   3  11      270.24      334.47     20.46 o 
   5   3  11       45.06       27.19     10.26 o 
   6   3  11        3.44       -2.92     11.44 o 
   0   4  11      129.48      163.50     18.02 o 
   1   4  11        8.24        4.30      5.83 o 
   2   4  11      292.69      321.04     15.61 o 
   3   4  11       34.54       24.65      9.34 o 
   4   4  11       11.71       10.21      8.82 o 
   5   4  11        0.39       -9.87      7.90 o 
   0   5  11      472.86      426.14     20.75 o 
   1   5  11       17.32       19.08      6.46 o 
   2   5  11      326.30      350.61     22.54 o 
   3   5  11        3.00        1.75      8.19 o 
   4   5  11      147.44      147.56     19.00 o 
   5   5  11        4.69       -3.36     10.64 o 
   0   6  11      133.83      138.32     24.37 o 
   1   6  11        1.51       -7.57      6.50 o 
   2   6  11      104.35       84.37     11.09 o 
   3   6  11       17.84       11.08      7.88 o 
   4   6  11       23.07       -8.57     10.66 o 
   5   6  11       14.63        5.90     13.78 o 
   0   7  11       10.18        6.38      7.91 o 
   1   7  11       11.32        8.42      7.36 o 
   2   7  11        1.18       -7.24      7.54 o 
   3   7  11        8.96        0.72      8.81 o 
   4   7  11       71.58       95.66     18.11 o 
   0   8  11       13.98       -6.47      9.82 o 
   1   8  11        5.23        1.54      6.39 o 
   2   8  11       29.67       23.56      9.51 o 
   3   8  11        6.94       11.01     10.48 o 
   0   9  11       12.49      -15.14     12.00 o 
   1   9  11       11.02       10.74      6.94 o 
   0   0  12       11.35      -15.53     11.01 o 
   1   0  12        0.55      -12.87      8.58 o 
   2   0  12       80.74       75.61     15.44 o 
   3   0  12        7.92       -3.65     10.84 o 
   4   0  12       25.63       25.31     13.26 o 
   5   0  12        5.73        1.12     13.70 o 
   6   0  12       28.90       11.93     20.06 o 
   0   1  12       16.21       -2.10      9.59 o 
   1   1  12       12.92       14.51      8.26 o 
   2   1  12       27.12       21.97      8.31 o 
   3   1  12        4.72      -10.47      6.98 o 
   4   1  12        0.05       -7.81      7.49 o 
   5   1  12        9.89        3.91     10.59 o 
   0   2  12      116.14      107.81     17.16 o 
   1   2  12        4.69        8.20      7.21 o 
   2   2  12      161.12      152.17     14.08 o 
   3   2  12        4.24       -7.83      6.56 o 
   4   2  12       32.57       25.91      9.93 o 
   5   2  12        0.91       -7.45      8.43 o 
   0   3  12      191.48      172.75     16.46 o 
   1   3  12       15.33        3.90      6.00 o 
   2   3  12       37.42       33.14      8.20 o 
   3   3  12        4.47       -1.29      6.85 o 
   4   3  12       20.18       -1.02      8.61 o 
   5   3  12        8.59        5.78      9.56 o 
   0   4  12        0.18        1.95      8.26 o 
   1   4  12       24.66       15.55      6.77 o 
   2   4  12      122.05      142.21     13.50 o 
   3   4  12       26.71       40.29     10.53 o 
   4   4  12       62.04       80.08     12.87 o 
   5   4  12        3.18      -11.06     10.53 o 
   0   5  12       37.93       54.14     13.57 o 
   1   5  12       57.85       48.78      9.69 o 
   2   5  12      107.42      133.21     14.41 o 
   3   5  12        2.97        9.22      9.01 o 
   4   5  12        5.07       -5.17      8.61 o 
   0   6  12      147.17      147.57     21.01 o 
   1   6  12        8.82        8.81      9.09 o 
   2   6  12       49.59       61.61     11.74 o 
   3   6  12       21.93       24.21     10.51 o 
   4   6  12       47.62       43.61     15.86 o 
   0   7  12        4.89      -11.07     11.51 o 
   1   7  12        4.53        6.31      9.24 o 
   2   7  12       17.48       10.94      8.84 o 
   3   7  12       20.71       20.31     12.89 o 
   0   8  12       10.94        6.55     13.88 o 
   1   8  12        4.34        1.19      9.10 o 
   1   0  13        9.10        9.58     10.67 o 
   2   0  13      185.84      169.56     21.26 o 
   3   0  13       10.50        6.74     11.36 o 
   4   0  13       42.71       49.95     31.63 o 
   5   0  13        3.98       -3.36     12.75 o 
   0   1  13      196.28      158.21     20.22 o 
   1   1  13       31.00       25.87      8.81 o 
   2   1  13      103.05      100.84     16.37 o 
   3   1  13        4.70       -6.00      7.75 o 
   4   1  13       58.08       40.20     11.25 o 
   5   1  13        1.87        3.00     13.30 o 
   0   2  13       29.23       14.91     11.70 o 
   1   2  13        7.35       -4.91      6.54 o 
   2   2  13       37.11       32.49      9.46 o 
   3   2  13        2.97       -4.71      6.66 o 
   4   2  13       34.81       23.66     10.73 o 
   5   2  13        1.37        8.21     10.56 o 
   0   3  13       39.92       26.07     10.90 o 
   1   3  13       28.41       27.43      8.27 o 
   2   3  13        5.37        3.75      7.66 o 
   3   3  13        0.97       -4.24      7.90 o 
   4   3  13       16.05        8.02      9.90 o 
   0   4  13        6.85        1.75      9.53 o 
   1   4  13       35.97       28.83      8.70 o 
   2   4  13       17.33       29.91      8.82 o 
   3   4  13       20.30       21.49     10.85 o 
   4   4  13       12.40       -3.04      9.84 o 
   0   5  13       15.75       19.26     10.46 o 
   1   5  13        0.05        4.39      7.20 o 
   2   5  13       16.76       18.02     10.40 o 
   3   5  13       15.03        9.12      9.48 o 
   0   6  13       28.52       18.23     10.51 o 
   1   6  13        6.46       -2.50      9.42 o 
   2   6  13        7.83        2.06     12.12 o 
   3   6  13        2.86       -4.18      9.65 o 
   0   7  13       28.62       31.02     22.94 o 
   1   7  13        0.93      -11.24      9.08 o 
   0   0  14       95.80       70.13     23.56 o 
   1   0  14       28.57       27.57     13.49 o 
   2   0  14        1.99       -6.57     11.48 o 
   3   0  14        3.82       -6.63     14.52 o 
   4   0  14       21.88       30.20     15.45 o 
   0   1  14       38.21       28.89     16.63 o 
   1   1  14       14.05       -1.19      8.07 o 
   2   1  14       11.40       -1.72      7.72 o 
   3   1  14        8.46        1.22      8.70 o 
   4   1  14        6.45       -1.71      8.95 o 
   0   2  14       32.69       19.90     12.83 o 
   1   2  14        4.23      -10.69      7.13 o 
   2   2  14       14.97       12.65      7.98 o 
   3   2  14        8.23       17.05      8.62 o 
   4   2  14        2.25       -1.12      9.37 o 
   0   3  14        0.35       -9.91      9.24 o 
   1   3  14       10.78        1.27      7.39 o 
   2   3  14        4.08        1.59      7.38 o 
   3   3  14        5.64       -0.65      8.89 o 
   0   4  14       24.02       15.46     10.28 o 
   1   4  14        2.24       -0.32      8.03 o 
   2   4  14        0.32       -1.39      8.47 o 
   3   4  14        0.63        7.72     10.25 o 
   0   5  14        0.02       -2.88     10.20 o 
   1   5  14       14.35       22.90      9.38 o 
   2   5  14       30.30       50.03     12.69 o 
   0   6  14       15.94       12.79     16.21 o 
   1   6  14        0.15       -6.03      9.85 o 
   1   0  15        6.58       -6.21     10.92 o 
   2   0  15        9.55       -3.58     12.51 o 
   3   0  15       10.85       20.81     15.22 o 
   0   1  15        2.75       -6.80     11.25 o 
   1   1  15        3.44        9.43      9.50 o 
   2   1  15        5.88        1.54      9.24 o 
   3   1  15        8.77       14.63     10.55 o 
   0   2  15        1.12       -6.71      8.81 o 
   1   2  15        0.34        2.23      7.76 o 
   2   2  15        0.28       -7.71      7.61 o 
   0   3  15        0.12       -4.13     10.69 o 
   1   3  15        7.59        9.39      8.22 o 
   2   3  15       20.26       14.51      9.34 o 
   0   4  15       13.19       14.72     14.67 o 
   1   4  15       12.77        9.24      8.86 o 
   0   0  16        7.64       -2.15     19.37 o 
   0   1  16        1.26       -4.37     12.63 o 
                                                 
